# Supplementary material for: Evaluation of characteristic of human turbinate derived mesenchymal stem cells cultured in the serum free media
Source: PLoS One. 2017 Oct 19;12(10):e0186249. doi: 10.1371/journal.pone.0186249 (PMC5648157; doi:10.1371/journal.pone.0186249)
Supplement: S1 File — The raw date regarding cytokine level, gene expression level related to differentiation, and proliferation was presented in the Excel file. (XLSX) [file pone.0186249.s001.xlsx]

## Sheet: TLR expression value
	TLR2		TLR3		TLR4		TLR5
MAST	Negative	Positive	Negative	Positive	Negative	Positive	Negative	Positive
	Mean (SD)	Mean (SD)	Mean (SD)	Mean (SD)	Mean (SD)	Mean (SD)	Mean (SD)	Mean (SD)
Unprimed	3.996 (0.83368)	3.496 (1.14849)	14.792 (0.56949)	15.048 (0.79748)	14.312 (1.44391)	14.586 (1.04433)	5.788 (1.39067)	5.056 (1.57001)
TLR3 primed	4.49 (1.09462)	4.764 (0.60302)	14.644 (0.51340)	14.64 (0.83774)	14.55 (1.61693)	14.866 (1.67967)	5.26 (1.09515)	4.368 (0.84165)
TLR4 primed	6.502 (1.92606)	6.326 (1.07398)	15.454 (0.57440)	15.406 (0.58385)	17.59 (0.93226)	17.664 (1.13434)	7.352 (1.93802)	5.606 (1.62803)

## Sheet: cytokine value
	IFNr	IL10	IL12	IL1a	IL1b	TNFa
	Mean (SD)	Mean (SD)	Mean (SD)	Mean (SD)	Mean (SD)	Mean (SD)
Conventional culture	0.72817 (.240551)	1.11961 (.277826)	0.72911 (.180166)	0.77978 (.454799)	0.64070 (.102214)	0.58467 (.479563)
Serum free culture	1.64 (3.892339)	0.73458 (.310259)	0.18261 (.461590)	1.44583 (1.731187)	0.3375 (.502154)	0.045 (.143769)
	GMCSF	IL4	IP10	RANTES
	Mean (SD)	Mean (SD)	Mean (SD)	Mean (SD)
Conventional culture	3.35744 (5.188289)	10.15778 (37.401764)	25.29722 (49.720342	69.94683 (96.886820)
Serum free culture	72.21583 (53.426151)	2.93 (4.167084)	17.22042 (33.085514)	27.53667 (14.600530)
	IL6	IL8
	Mean (SD)	Mean (SD)
Conventional culture	1233.11111 (1050.996832)	1554.72222 (1961.081868)
Serum free culture	951.11917 (1302.584749)	3083.05792 (2759.989495)

## Sheet: Differentiation value
	BMP
Week	0 week	1 week	2 week
	Mean (SD)	Mean (SD)	Mean (SD)
Conventional	0.000022679 (.0000336961)	0.000007821 (.0000067115)	0.000011208 (.0000103191)
serum free	0.002417266 (.0020030412)	0.002359672 (.0040406294)	0.003253175 (.0053472645)
	OC
Week	0 week	1 week	2 week
	Mean (SD)	Mean (SD)	Mean (SD)
Conventional	0.000003094 (.0000022895)	0.000005686 (.0000059906)	0.000005353 (.0000054352)
serum free	0.000033022 (.0000650977)	0.000043715 (.0000578953)	0.000040604 (.0000305049)
	RUNX
Week	0 week	1 week	2 week
	Mean (SD)	Mean (SD)	Mean (SD)
Conventional	0.001601074 (.0015174525)	0.004504741 (.0036226284)	0.004391259 (.0031290116)
serum free	0.015373333 (.0142301206)	0.016215556 (.0149312970)	0.016958889 (.0091031623)
	COLI
Week	0 week	1 week	2 week
	Mean (SD)	Mean (SD)	Mean (SD)
Conventional	0.54805 (.4927438015)	1.211974074 (.8251675972)	2.089972222 (1.5316680997)
serum free	0.979372222 (.4898703371)	2.766277778 (.9649748660)	2.476605556 (1.1947260126)
	PPARG
Week	0 week	1 week	2 week
	Mean (SD)	Mean (SD)	Mean (SD)
Conventional	0.001174111 (.0005115476)	0.001582733 (.0007807459)	0.002312067 (.0017302093)
serum free	0.0013109 (.0013391452)	0.003629444 (.0019991283)	0.007682778 (.0044795903)
	ACSS
Week	0 week	1 week	2 week
	Mean (SD)	Mean (SD)	Mean (SD)
Conventional	0.001213733 (.0007183448)	0.0036 (.0020328976)	0.004365111 (.0013236599)
serum free	0.002695576 (.0023637817)	0.0043325 (.0013049190)	0.010360833 (.0070308717)
	COLII
Week	0 week	1 week	2 week
	Mean (SD)	Mean (SD)	Mean (SD)
Conventional	0.000006558 (.0000103874)	0.000012002 (.0000104636)	0.000016699 (.0000234167)
serum free	0.000000502 (.0000007246)	0.000005185 (.0000054160)	0.000004143 (.0000039081)
	ACAN
Week	0 week	1 week	2 week
	Mean (SD)	Mean (SD)	Mean (SD)
Conventional	0.000002494 (.0000004395)	0.000017533 (.0000186509)	0.00001332 (.0000037366)
serum free	0.000000018 (.0000000721)	0.000006319 (.0000104405)	0.000007991 (.0000054275)

## Sheet: Proliferation value
	0day	1day	2day	3day	4day	5day	6day	7day
	Mean (SD)	Mean (SD)	Mean (SD)	Mean (SD)	Mean (SD)	Mean (SD)	Mean (SD)	Mean (SD)
Conventional culture	0.2891 (.02587)	0.4624 (.05023)	0.5191 (.13238)	1.3573 (.15564)	1.6199 (.38747)	2.1619 (.50886)	3.2687 (.05574)	3.3635 (.09824)
Serum free culture	0.1228 (.01900)	0.2573 (.06266)	0.4494 (.10450)	0.7097 (.15607)	1.2518 (.41357)	2.0119 (.68154)	2.9433 (.23383)	3.3081 (.13976)
